# Supplementary material for: Transmitted and pretreatment drug resistance among 69 HIV-1 CRFs in China: the first systematic analysis
Source: Emerg Microbes Infect. 2026 Jun 9;15(1):2673651. doi: 10.1080/22221751.2026.2673651 (PMC13250860; doi:10.1080/22221751.2026.2673651)
Supplement: supplementary table 1.xlsx [file TEMI_A_2673651_SM1935.xlsx]

## Sheet: Sheet1
No.	Generation	CRFS	Backbone-1	Backbone-2	Backbone-3	publishing time/*:uploading time	Sampling site1 (Province/city)	Sampling site2 (Province/city)	Sampling site3 (Province/city)	Sampling population	Sampling population	Numbers in public database	%	PDRd	PDR%	TDRe	TDR%
1	First	CRF07_BC	B.TH	C		2000	Xinjiang			PWIDa		19022	0.684048	1093	0.0574598	546	0.0287036
2	First	CRF08_BC	B.TH	C		2000	Guangxi			PWID		2179	0.0783587	310	0.142267	84	0.0385498
3	Second	CRF55_01B	CRF01_AE-O	B.US		2013	Hunan	Guangdong		MSMb		2417	0.0869174	262	0.108399	87	0.035995
4	First	CRF57_BC	B.TH	C		2014	Yunnan			PWID	HET	46	0.0016542	5	0.108696	4	0.0869565
5	Second	CRF59_01B	CRF01_AE-C3	B.US		2013	Liaoning			MSM		451	0.0162184	38	0.0842572	27	0.059867
6	First	CRF61_BC	B.TH	C		2013	Jilin	Fujian		HET		6	0.000215765	2	0.333333	0	0
7	First	CRF62_BC	B.TH	C		2013	Yunnan			PWID	HET	94	0.00338032	3	0.0319149	0	0
8	First	CRF64_BC	B.TH	C		2014	Yunnan			PWID	HET	78	0.00280495	19	0.24359	2	0.025641
9	Second	CRF65_cpx	CRF01_AE-O	B.TH	C	2014	Yunnan	Anhui		HET	MSM	118	0.00424338	65	0.550847	4	0.0338983
10	Second	CRF67_01B	CRF01_AE-C4	B.US		2013	Anhui			MSM		166	0.00596951	9	0.0542169	3	0.0180723
11	Second	CRF68_01B	CRF01_AE-C4	B.US		2013	Anhui			MSM		144	0.00517837	5	0.0347222	0	0
12	Second	CRF78_cpx	CRF01_AE C8	B.TH	C	2016	Yunnan			PWID	HET	4	0.000143843	0	0	0	0
13	Second	CRF79_0107	CRF01_AE-C5	CRF07_BC-N		2017	Shanxi			HET	MSM	106	0.00381185	7	0.0660377	6	0.0566038
14	Second	CRF80_0107	CRF01_AE-C5	CRF07_BC-N		2018	Beijing	Hebei		MSM		61	0.00219361	1	0.0163934	0	0
15	First	CRF85_BC	B.TH	C		2016	Sichuan			HET		223	0.00801928	22	0.0986547	15	0.0672646
16	First	CRF86_BC	B.TH	C		2016	Yunnan			HET		4	0.000143843	1	0.25	1	0.25
17	Second	CRF87_cpx	CRF01_AE (NA,167bp)	B.TH	C	2016	Yunnan			PWID	HET	30	0.00107883	1	0.0333333	1	0.0333333
18	First	CRF88_BC	B.TH	C		2016	Yunnan			PWID		12	0.00043153	2	0.166667	0	0
19	Second	CRF96_cpx	CRF01_AE-O	B.TH	C	2018	Yunnan	Jilin		PWID	HET	14	0.000503452	1	0.0714286	0	0
20	Second	CRF100_01C	C	CRF01_AE-C8		2018	Yunnan			HET		18	0.000647296	2	0.111111	0	0
21	Second	CRF101_01B	CRF01_AE-O	B.TH		2019	Yunnan			PWID		15	0.000539413	1	0.0666667	1	0.0666667
22	Second	CRF102_0107	CRF01_AE-C5	CRF07_BC-N		2019	Anhui			MSM		22	0.000791139	6	0.272727	2	0.0909091
23	Second	CRF103_01B	CRF01_AE-C5	B.US		2019	Heibei			MSM		21	0.000755178	0	0	0	0
24	Second	CRF104_0107	CRF01_AE-C5	CRF07_BC-N		2020	Shaanxi			MSM		63	0.00226554	2	0.031746	1	0.015873
25	Second	CRF105_0108	CRF08_BC	CRF01_AE-O		2020	Sichuan			MSM		6	0.000215765	3	0.5	0	0
26	Second	CRF106_cpx	CRF01_AE-O	B (NA,163bp)	C	2020	Yunnan			HET		23	0.0008271	2	0.0869565	0	0
27	Second	CRF107_01B	CRF01_AE-C5	B.US		2020	Heilingjiang			MSM		5	0.000179804	0	0	0	0
28	Second	CRF109_0107	CRF01_AE-C5	CRF07_BC-N		2020	Guangdong	Beijing		HET	MSM	40	0.00143843	4	0.1	2	0.05
29	First	CRF110_BC	B.TH	C		2020	Yunnan			PWID		14	0.000503452	5	0.357143	4	0.285714
30	Second	CRF111_01C	C	CRF01_AE-O		2021	Yunnan			HET		10	0.000359609	1	0.1	0	0
31	Second	CRF112_01B	CRF01_AE-C5	B.US		2020*	Beijing			MSM		24	0.000863061	0	0	0	0
32	Second	CRF113_0107	CRF01_AE-C5	CRF07_BC-N		2020*	Beijing			MSM		54	0.00194189	2	0.037037	1	0.0185185
33	Third	CRF114_0155	CRF55_01B	CRF01_AE-C4		2021	Heinan			HETc	MSM	721	0.0259278	35	0.0485437	17	0.0235784
34	Second	CRF115_01C	C	CRF01_AE-C5		2021	Shaanxi	Beijing	Hebei	MSM		28	0.0010069	3	0.107143	3	0.107143
35	Second	CRF116_0108	CRF08_BC	CRF01_AE-C3		2022	Yunnan			HET		3	0.000107883	0	0	0	0
36	Second	CRF117_0107	CRF01_AE-C5	CRF07_BC-N		2025	Zhejiang	Guangdong		MSM		17	0.000611335	1	0.0588235	1	0.0588235
37	First	CRF118_BC	B.TH	C		2021	Yunnan			HET	PWID	58	0.00208573	2	0.0344828	1	0.0172414
38	Second	CRF119_0107	CRF01_AE-C4	CRF07_BC-N		2021	Jiangsu			MSM		56	0.00201381	2	0.0357143	2	0.0357143
39	Second	CRF120_0107	CRF01_AE-C5	CRF07_BC-N		2021*	Guangdong	Hebei		HET	MSM	270	0.00970944	11	0.0407407	5	0.0185185
40	Second	CRF121_0107	CRF01_AE-C4	CRF07_BC-N		2014	Jinlin			HET		601	0.0216125	31	0.0515807	13	0.0216306
41	Second	CRF123_0107	CRF01_AE-C5	CRF07_BC-O		2022	Hebei			MSM		47	0.00169016	1	0.0212766	1	0.0212766
42	Second	CRF125_0107	CRF01_AE-C4	CRF07_BC-N		2022	Yunnan			HET		51	0.001834	2	0.0392157	2	0.0392157
43	Third	CRF126_0755	CRF55_01B	CRF07_BC-N		2024	Guangdong			HET	MSM	88	0.00316456	11	0.125	9	0.102273
44	Second	CRF128_07B	CRF07_BC-N	B.US		2024	Guangdong			MSM		14	0.000503452	0	0	0	0
45	Second	CRF134_0185	CRF01_AE-C1	CRF85_BC		2023	Yunnan			HET		6	0.000215765	0	0	0	0
46	Second	CRF135_0107	CRF01_AE-C4	CRF07_BC-N		2024	Heilongjiang			MSM	HET	6	0.000215765	0	0	0	0
47	Second	CRF136_0107	CRF01_AE-C5	CRF07_BC-N		2023	Heilongjiang			MSM		3	0.000107883	0	0	0	0
48	Second	CRF137_0107	CRF01_AE C1	CRF07_BC-O		2022*	Guangdong			HET		13	0.000467491	0	0	0	0
49	Second	CRF140_0107	CRF01_AE-C4	CRF07_BC-N		2025	Hebei			MSM		47	0.00169016	1	0.0212766	0	0
50	First	CRF142_BC	B.TH	C		2024	Yunnan			HET		10	0.000359609	0	0	0	0
51	Second	CRF143_cpx	CRF01_AE-O	B.TH	C	2023	Yunnan			HET		3	0.000107883	3	1	3	1
52	Third	CRF145_0755	CRF55_01B	CRF07_BC-N		2024	Yunnan			MSM		24	0.000863061	1	0.0416667	1	0.0416667
53	Third	CRF149_01B	CRF55_01B	B (NA,224bp)		2025	Beijing			MSM		144	0.00517837	39	0.270833	19	0.131944
54	Fourth	CRF150_07149	CRF07_BC-N	CRF149_01B		2024	Yunnan			MSM		4	0.000143843	0	0	0	0
55	Second	CRF151_0107	CRF01_AE-C4	CRF07_BC-N		2023*	Yunnan			MSM		8	0.000287687	1	0.125	1	0.125
56	Third	CRF153_55B	CRF55_01B	B.US		2023*	Guangdong			HET	MSM	4	0.000143843	0	0	0	0
57	Third	CRF154_0755	CRF55_01B	CRF07_BC-N		2023*	Guangdong			HET		19	0.000683257	3	0.157895	3	0.157895
58	Third	CRF155_0755	CRF55_01B	CRF07_BC O		2023*	Guangdong			HET	MSM	19	0.000683257	3	0.157895	0	0
59	Third	CRF156_0755	CRF55_01B	CRF07_BC O		2024	Guangdong			MSM	HET	5	0.000179804	0	0	0	0
60	Second	CRF158_0107	CRF01_AE-C4	CRF07_BC-N		2024	Yunnan			MSM		4	0.000143843	0	0	0	0
61	Third	CRF159_01103	CRF01_AE-C5	CRF103_01B		2024	Hebei			MSM		9	0.000323648	1	0.111111	1	0.111111
62	Second	CRF160_0708	CRF08_BC	CRF07_BC-O		2024	Yunnan			HET		6	0.000215765	0	0	0	0
63	Second	CRF162_cpx	CRF01_AE-C5	CRF07_BC-N	B.TH	2024	Guangdong			HET	MSM	8	0.000287687	0	0	0	0
64	Second	CRF163_0107	CRF01_AE-C5	CRF07_BC-N		2024	Liaoning			MSM		3	0.000107883	0	0	0	0
65	Second	CRF168_0107	CRF01_AE-C4	CRF07_BC-N		2024	Beijing			MSM		4	0.000143843	0	0	0	0
66	Second	CRF170_0107	CRF01_AE-C4	CRF07_BC-N		2023	Yunnan			MSM		3	0.000107883	0	0	0	0
67	Third	CRF172_0755	CRF55_01B	CRF07_BC-N		2024	Guizhou	Zhejiang		MSM		4	0.000143843	0	0	0	0
68	Second	CRF174_0708	CRF08_BC	CRF07_BC-O		2025	Yunnan			HET		4	0.000143843	0	0	0	0
69	First	CRF178_BC	B.TH	C		2025	Yunnan			PWID	HET	4	0.000143843	0	0	0	0
a: people who inject drugs, b: men who have sex with men; c:heterosexual transmission,d:Pre-treatment drug resistance,e:transmitted drug resistance.
