# Supplementary material for: Transmitted and pretreatment drug resistance among 69 HIV-1 CRFs in China: the first systematic analysis
Source: Emerg Microbes Infect. 2026 Jun 9;15(1):2673651. doi: 10.1080/22221751.2026.2673651 (PMC13250860; doi:10.1080/22221751.2026.2673651)
Supplement: supplementary table 2.xlsx [file TEMI_A_2673651_SM1934.xlsx]

## Sheet: Sheet1
Mutations		Total (%)	Circulating Recombinant Forms
			CRF07_BC	CRF08_BC	CRF55_01B	CRF57_BC	CRF59_01B	CRF64_BC	CRF65_cpx	CRF79_0107	CRF85_BC	CRF102_0107	CRF105_0108	CRF109_0107	CRF110_BC	CRF114_0155	CRF115_01C	CRF118_BC	CRF119_0107	CRF121_0107	CRF125_0107	CRF126_0755	CRF143_cpx	CRF145_0755	CRF149_01B	CRF154_0755	CRF155_0755	CRF156_0755	CRF168_0107	CRF172_0755
Number of sequences		26547	19022	2179	2417	46	451	78	118	106	223	22	6	40	14	721	28	58	56	601	51	88	3	24	144	19	19	5	4	4
NNRTI
179	D	763(2.87)	402(2.11)	153(7.02)		5(10.87)		3(3.85)	106(89.83)	4(3.77)	8(3.59)		3(50.00)			6(0.83)		35(60.3)		5(0.83)	17(33.33)	4(4.55)				3(15.79)	5(26.32)		4(100.00)
	E	2771(10.44)	101(0.53)	30(1.38)	2382(98.55)													2(3.45)				84(95.45)		3(12.50)	143(99.31)	3(15.79)	14(73.67)	5(100.00)		4(100.00)
138	A	201(0.76)	25(0.13)	144(6.61)	2(0.08)	2(4.35)		13(16.67)	2(1.69)		5(2.24)				3(21.43)	5(0.69)
	G	299(1.13)	121(0.64)	7(0.32)	136(5.63)		2(0.44)				2(0.90)									3(0.50)		2(2.27)			23(15.97)		3(15.79)
	K	18(0.07)	16(0.08)	2(0.09)
103	N	278(1.05)	183(0.96)	26(1.19)	22(0.91)	3(6.52)	14(3.10)				6(2.69)					2(0.28)	2(7.14)			2(0.33)		5(5.68)			13(9.03)
181	C	155(0.59)	115(0.60)	11(0.50)	12(0.50)		3(0.67)			2(1.89)	7(3.14)														3(2.08)	2(10.53)
190	A	109(0.41)	80(0.42)	15(0.69)	3(0.12)		3(0.67)	2(2.56)			2(0.90)					4(0.55)
	E	18(0.07)	15(0.08)				3(0.67)
	S	15(0.06)	10(0.05)							3(2.83)													2(66.7)
106	M	100(0.38)	72(0.38)	3(0.14)	3(0.12)		9(2.00)		3(2.54)		2(0.90)								2(3.57)		2(3.92)	2(2.27)			2(1.39)
101	E	60(0.23)	49(0.26)	7(0.32)			2(0.44)			2(1.89)
225	H	33(0.12)	30(0.16)	2(0.09)	1(0.04)
188	L	18(0.07)	13(0.07)	2(0.09)	3(0.12)
230	L	15(0.06)	7(0.04)	2(0.09)	4(0.17)																				2(1.39)
E138G+V179E		163(0.61)			136(5.63)																	2(2.27)			23(15.97)		2(10.5)
K103R+V179D		64(0.24)							62(52.54)					2(5.00)
V106I+V179D		37(0.14)		12(0.55)	20(0.83)																				5(3.47)
NRTI
184	V	276(1.04)	191(1.00)	23(1.06)	20(0.83)		8(1.77)		2(1.69)	3(2.83)	8(3.59)					2(0.28)					2(3.92)	5(5.68)	3(100.00)		9(6.25)
	I	56(0.21)	25(0.13)	5(0.23)	13(0.54)		3(0.67)		4(3.39)													3(3.41)			3(2.08)
65	R	111(0.42)	71(0.37)	2(0.09)	13(0.54)		5(1.11)		2(1.69)	2(1.89)						2(0.28)						4(4.55)			8(5.56)	2(10.53)
67	N	62(0.23)	45(0.24)	6(0.28)	4(0.17)		5(1.11)									2(0.28)
	G	11(0.04)	7(0.04)	2(0.09)	2(0.08)
74	V	45(0.17)	41(0.22)																		2(3.92)				2(1.39)
115	F	39(0.15)	28(0.15)		3(0.12)				2(1.69)													2(2.27)			4(2.78)
210	W	38(0.14)	9(0.05)		27(1.12)															2(0.33)
41	L	35(0.13)	24(0.13)	7(0.32)	2(0.08)						2(0.90)
70	R	33(0.12)	19(0.10)	6(0.28)	3(0.12)		3(0.67)																		2(1.39)
	E	28(0.11)	18(0.09)	4(0.18)	4(0.17)		2(0.44)
215	I	15(0.06)	9(0.05)	3(0.14)	3(0.12)
	S	11(0.04)	11(0.06)
69	D	11(0.04)	3(0.02)	8(0.37)
PI
58	E	302(1.14)	267(1.40)	21(0.96)								3(13.64)								11(1.83)
46	I	36(0.14)	21(0.11)	4(0.18)	4(0.17)		4(0.89)									3(0.42)
	L	19(0.07)	15(0.08)		2(0.08)											2(0.28)
88	D	23(0.09)	21(0.11)	2(0.09)
In Bold: Transmitted drug resistance; only mutations with >10 seqences were shown.
